# Supplementary material for: Prevalence and Predictors of Self-Prescribed Vitamin D Supplementation Among University Students in the UAE
Source: Nutrients. 2025 Sep 9;17(18):2915. doi: 10.3390/nu17182915 (PMC12472534; doi:10.3390/nu17182915)
Supplement: Supplementary file 1 [file nutrients-17-02915-s001.zip]

Archive with 1 entries (1 files):
- nutrients-3845018-supplementary.pdf
